# Supplementary material for: GC–MS-based urinary organic acid profiling reveals multiple dysregulated metabolic pathways following experimental acute alcohol consumption
Source: Sci Rep. 2018 Apr 10;8:5775. doi: 10.1038/s41598-018-24128-1 (PMC5893584; doi:10.1038/s41598-018-24128-1)
Supplement: Supplementary file 2 — Dataset 1 [file 41598_2018_24128_MOESM2_ESM.xlsx]

## Sheet: Table S2
		1	2	3	4	5	6	7	8	9	10	11	12	13	14	15	16	17	18	19	20	21	22	23	24	25	26	27	28	29	30	31	32	33	34	35	36	37	38	39	40	41	42	43	44	45	46	47	48
Batch	Time	Glyoxylic-acid	1,2-Dihydroxyethane	1,2-Dihydroxypropane	Lactic-acid	Hexanoic-acid	2-Hydroxyisobutyric-acid	Glycolic-acid	Oxalic-acid	2-Hydroxybutyric-Acid	4-Ketovaleric-Acid	3-Hydroxypropionic-acid	2-Methyl-2-hydroxybutyric acid	2-Hexenoic-acid	3-Hydroxybutyric-acid	3-Hydroxyisobutyric-acid	2-Hydroxyisovaleric-acid	N-Crotonylglycine	2-Methyl-3-hydroxybutyric acid	Methylmalonic-acid	3-Hydroxyisovaleric-acid	2-Ethyl-3-hydroxypropionic acid	3-Hydroxyvaleric-acid	Asetoacetic-acid	2-Methyl-3-ketobutyric acid	Octanoic-acid	2-Ketoisovaleric-acid	N-Acetylglycine	Phosphoric-Acid	Octanoic-acid	3-Ketovaleric-Acid	Phenylacetic-Acid	Ethylmalonic-acid	Glycerol	2-Octenoic-acid	Succinic-acid	3-Hydroxycaproic-acid	1,2-Dihydroxybenzene	Methylsuccinic-acid	Uracil	5-Hydroxyvaleric-acid	Glyceric-acid	Glutaconic-acid	Fumaric-acid	Nonanoic-acid	5-Hydroxyhexanoic-acid	N-Isobutyrylglycine	2,3-Dihydroxybutanoic acid	Glutaric-acid
1	0	0.180877	0.824823	6.42447	8.18819	0.197751	8.95884	7.56607	2.12701	3.36163	7.90614	1.81142	2.70883	0.00857665	0.49647	2.53067	0.358964	0.105012	8.48482	0.488172	1.06629	3.52152	0.0343763	0.0361196	0.103547	0.0951102	0.103547	0.00230105	4.00237	0.0951102	0	0.140852	1.31251	0.246561	0.346831	2.31988	0	1.73186	1.82557	2.00289	0.826008	0.143711	0.0389087	1.65383	0.0849298	8.19935	0.304088	6.43625	0.386298
1	1	0.00393368	0.863297	0.586045	6.01059	0.194499	7.35387	3.86746	1.04294	1.9825	6.02006	0.554576	2.39219	0.0178473	0.240901	2.63593	0.144453	0.139354	7.66091	0.413182	0.795259	4.52002	0.0321251	0.0167546	0.0530318	0.150354	0.0530318	0.0119467	1.58709	0.00517206	0	0.00990705	1.24902	0.504604	0.21067	2.22639	0	1.1246	1.68638	2.96884	0.662315	0.197412	0.0219266	1.92772	0.0702235	6.89465	0.253577	4.88213	0.146493
1	2	0	3.34806	23.5761	73.5132	1.01673	37.8039	11.3281	1.47224	5.64034	16.8634	4.41058	8.18839	0.0325074	1.28885	5.33714	0.644833	0.945986	16.185	0.0578591	0.247997	10.8035	0.151906	0.0186049	0.0255561	0.10018	0.0255561	0.0280095	0.0462055	0.0320985	0	0.0408898	1.97416	8.07329	0.61253	19.6925	0.0347564	1.43503	2.6883	3.82524	0.652397	1.6726	1.12795	12.6701	0.564688	17.9682	0.267011	11.3792	0.679793
1	3	0.00364246	1.71493	2.79782	14.7567	0.218683	11.1941	1.89502	1.71938	2.23135	4.94282	0.945826	3.16233	0.0290048	0.031568	3.39316	0.1944	0.331734	7.00068	0.130994	0.0211802	6.37512	0.0909267	0.0853955	0.13666	0.112916	0.13666	0.0673181	4.4894	0.112916	0	0.302459	1.96059	4.07713	0.633923	14.2501	0.0156491	0.939351	1.57638	7.36519	1.93536	0.932605	0.0331869	3.72098	0.413892	10.3945	0.481075	8.6406	0.898609
1	4	0.00364858	1.54433	3.41093	16.0421	0.524508	12.3374	3.20868	0.50735	1.17464	4.96887	2.462	3.37562	0.0589689	0.297211	2.91561	0.14259	0.221676	6.40286	0.154719	0.0907214	5.18808	0.089045	0.0973283	0.0399371	0.171385	0.0399371	0.0528551	1.28124	0.019722	0	0.346615	1.68436	3.83722	0.204813	13.6651	0.00739577	0.970226	1.13569	4.18097	0.731688	0.699738	0.0851006	2.80132	0.765412	7.5138	0.167539	7.2376	0.814915
2	0	0.380327	6.08995	3.29866	10.6346	0.212891	13.4317	5.54192	1.65578	2.54638	2.08953	1.26877	2.87558	4.44417	0.300425	1.89414	0.826844	0	3.88256	0.152306	1.35934	0.861088	0.0144539	0.0279622	0.217079	0.157574	0.217079	0.0103339	1.85564	0.157574	0	0.273678	0.760248	0.0183713	0.139473	1.4845	0	2.5139	0.387486	1.87664	0.679806	0.220928	0.0145214	0.524325	0.179526	7.49239	0.0375531	2.7894	0.37033
2	1	0.576753	6.08669	5.49511	31.2379	0.206885	51.6926	12.4754	3.06973	8.96818	7.29253	4.70431	10.6858	3.5818	2.42283	10.9246	4.68821	0	38.98	0.901442	4.9519	5.64228	0	0.0378024	0.459516	0.28866	0.459516	0.00702146	13.8747	0.28866	0.00333342	0.249723	2.31786	0.747608	0.748814	9.01691	0.0571646	5.53802	1.2067	6.71883	0.956266	0.613137	0.0643989	4.32047	0.630229	25.652	0.070782	7.41374	1.19485
2	2	2.4309	10.5835	6.76307	19.7987	0.039977	24.9365	3.50705	4.56359	4.29281	2.76425	0.829461	4.74808	4.31007	1.22215	3.72407	3.21827	0	4.31888	0.339929	0.170709	2.88455	0.0418393	0.130856	1.32719	0.0588482	1.32719	0.00968387	1.93082	0.015519	0.00397287	0.21528	1.09328	1.59039	0.356565	11.2126	0.00360041	0.656641	0.337322	4.1735	0.49934	0.9921	0.0998184	4.70971	0.48767	8.97248	0.0661731	2.9763	1.12047
2	3	0.165468	6.80433	2.69504	8.70131	0.0313791	13.5194	1.42565	2.04555	2.38505	1.2601	1.33604	2.73524	3.51211	1.28711	2.74066	1.59257	0	3.75207	0.111363	0.621678	2.10572	0.0825723	0.0599276	0.455806	0.0602511	0.455806	0.00436719	1.28412	0.0374446	0.00242622	0.294462	0.936359	0.717433	0.1666	3.63334	0	0.224506	0.320989	2.7109	0.696729	0.403238	0.00202185	2.23253	0.333201	4.71325	0.0176305	1.75505	0.218926
2	4	0.391728	5.62807	0.717156	11.2252	0.0160688	22.899	4.26776	1.5345	3.19459	1.82867	1.95938	4.70047	1.71687	2.1302	5.75122	2.84621	0	7.97959	0.332584	2.09786	3.61049	0.157447	0.0612371	0.196067	0.0794664	0.311789	0.0280867	8.99814	0.0794664	0.0016879	0.434061	1.91624	0.496378	0.157312	8.29124	0.0169465	1.26363	0.570578	5.19003	1.06142	0.459244	0.0194446	3.77874	0.175744	8.94676	0.0285593	3.58639	0.66186
3	0	0.0574024	6.08242	1.11745	5.12819	0.0173024	7.56003	2.0575	0.248991	1.8319	2.79259	0.210599	1.71665	1.40305	0.334835	1.73952	0.154533	0	1.43008	0.0633431	0.568157	0.206812	0.0148518	0.020347	0.0809425	0.018342	0.0809425	0.00319315	1.12406	0.018342	0	0.0354216	1.15859	0.141909	0.04411	0.749944	0.00497537	0.552191	0.773409	1.5411	0.202356	0.170945	0.00193074	0.573504	0.151712	3.178	0.00215352	2.05579	0.0496051
3	1	0.262667	6.83389	1.3115	6.12258	0.00541582	11.9842	2.68194	0.708118	2.04575	3.40878	0.281224	2.22064	2.28325	0.323754	2.61863	0.352267	0	2.3335	0.265057	0.788479	0.288074	0.0271587	0.0129024	0.120741	0.0127431	0.120741	0.0516892	0.292932	0.00804408	0	0.0931839	1.47071	0.0138581	0.0876088	0.426018	0	1.83724	0.359833	2.48116	0.424823	0.110387	0.00223004	0.561891	0.071441	4.66055	0.00199111	3.74488	0.0547953
3	2	0.0739147	7.55528	3.48244	11.5159	0.0410433	10.8879	1.09118	0.436877	0.0509598	2.30237	0.196218	1.77707	1.40218	0.0154257	1.35434	0.138005	0	0.907819	0.0154257	0.212929	0.28308	0.0114774	0.0174457	0.228814	0.0846576	0.228814	0.00229549	0.167938	0.0232303	0	0.0587645	0.58085	1.05069	0.149115	1.70096	0.00532553	0.00872285	0.19732	1.51465	0.20439	0.282253	0.0126711	0.627678	0.530074	1.84943	0.00220367	1.67598	0.158572
3	3	0.00895041	7.16359	0.761904	2.578	0.0110015	4.54914	0.295084	0.566113	0.172762	0.989673	0.513436	0.967483	1.4936	0.0115609	1.04655	0.0286227	0	0.90194	0.0517445	0.142088	0.322867	0.00913688	0.002797	0.270563	0.0282497	0.270563	0.00428874	0.00233084	0.0282497	0.0022376	0.0165955	0.47866	0.804977	0.0237745	0.931122	0	0.200918	0.196909	0.923757	0.252663	0.112719	0.0187399	0.461785	0.120458	1.66263	0.00699251	1.30228	0.0124933
3	4	0.142361	7.78781	2.47048	7.05823	0.0228894	10.2431	1.35178	2.47988	0.0265183	1.78221	0.502265	1.90736	0.648255	0.0103282	2.68188	0.250574	0	2.84117	0.0789965	0.475561	0.929907	0.00688544	0.00232616	0.416476	0.0489425	0.416476	0.00325663	14.0429	0.0489425	0	0.0708084	1.6459	1.94067	0.0523852	4.08074	0.00288444	0.0632716	0.54488	3.26779	1.20839	0.327152	0.0169345	0.954657	0.0794617	4.13257	0.0505243	4.33513	0.285094
4	0	1.26016	5.44954	14.115	13.3007	0.00830201	19.194	3.93948	1.72654	3.58884	3.81195	0.617976	3.5287	2.07627	0.0122088	3.73304	0.236433	0	3.64193	0.0318127	0.491563	0.418379	0.0318127	0.016325	0.123902	0.156203	0.123902	0.00579048	87.1832	0.0214875	0.00174412	0.112531	1.51948	0.0303477	0.119228	4.88549	0	6.49998	0.909663	2.60041	0.292733	0.248572	1.33655	0.574513	0.28485	5.83799	0.00467424	3.07244	0.255479
4	1	0.786402	6.99778	4.7967	7.53922	0.00519468	11.0481	1.31854	0.233761	0.600214	1.92276	1.05252	1.82971	3.49803	0.00920461	2.44232	0.0359071	0	3.00508	0.0109362	0.304937	0.674489	0.0228748	0.0060149	0.191656	0.0677131	0.191656	0.00282518	1.78004	0.00829327	0.00337199	0.0968763	0.92921	0.73482	0.0546809	2.72083	0.00382766	2.39019	0.485748	3.01118	0.308491	0.224556	0.205236	0.685516	0.110911	3.23866	0.0151284	1.77813	0.248525
4	2	5.38438	8.79295	7.25525	22.7864	0.0741608	34.9012	1.4768	1.40068	2.11304	4.95681	1.07968	5.66645	0.0437136	0.0297948	2.35172	0.190078	0	3.32701	0.442355	0.0386028	0.977031	0.0120702	0.0499117	0.358843	0.12342	0.358843	0.0267501	4.51011	0.12342	0.024684	0.085361	2.3863	3.55385	0.046867	11.9773	0.00413213	1.44614	1.19582	10.7638	1.28346	0.812615	0.110915	3.34648	0.191709	8.57547	0.0901456	5.27379	1.16167
4	3	0.4516	6.63454	2.45794	3.06479	0.00216948	6.04141	0.249057	0.109342	0.307546	0.454377	0.899728	1.16649	1.1651	0.184146	1.42874	0.05901	0	1.75251	0.0100664	0.122359	0.247061	0.0317612	0.00407863	0.0694235	0.0253396	0.0694235	0.0255999	0.481799	0.0253396	0.00225626	0.00659523	0.502886	0.499155	0.0640432	2.44483	0	0.684168	0.196468	1.84727	0.0493775	0.0603117	0.137372	0.609018	0.104916	1.53148	0.0054671	0.98347	0.120276
4	4	10.0469	5.74022	14.6617	20.9964	0.176109	32.8829	3.91175	0.400549	2.18039	3.1639	3.98213	4.38798	0.0638511	0.38764	6.01676	0.448879	0	5.91802	0.229664	1.06027	1.68341	0.11779	0.0904366	0.294514	0.394171	0.0119097	0.00852885	0.982432	0.0467166	0.0226668	0.13285	1.65268	1.40526	0.178338	12.3656	0.00729947	3.25595	0.634977	6.12786	0.491754	0.464169	4.47719	1.80128	0.708048	5.23902	0.20039	3.39033	0.74055
5	0	0.190422	5.31373	1.15993	13.8228	0.0588665	18.0805	6.76008	1.9767	3.39424	4.51649	1.63348	3.52291	0.0703509	0.147372	3.14812	0.107555	0	3.29178	0.290275	1.16124	0.732599	0.0198055	0.00735831	0.193585	0.0380294	0.193585	0.03129	18.0971	0.0380294	0	0.163258	0.670775	0.647256	0.232509	14.5512	0	2.93493	0.559369	1.32312	0.381463	0.39226	0.0295708	0.498921	0.160645	9.44924	0.00467631	4.48066	0.507998
5	1	0.348395	5.66186	2.7623	16.7703	0.0357701	20.638	8.2131	2.31095	4.51053	4.74223	1.07485	3.8306	0.0817914	1.40478	4.89709	0.118289	0	4.20488	0.469592	1.29689	1.287	0.041441	0.00727035	0.106438	0.104693	0.106438	0.0126504	30.0232	0.104693	0	0.0517649	0.71722	0.891127	0.538079	26.8031	0.00683413	3.1413	0.648879	3.89676	0.778146	0.731833	0.0157767	3.15293	0.283107	12.7401	0.109055	5.58516	0.732779
5	2	0.00388522	13.9027	16.727	58.9465	0.143442	44.7899	9.34659	11.3088	9.39306	10.1025	3.77426	8.83204	3.14361	1.54896	5.57933	0.761503	0	6.58249	0.924527	0.896709	2.6721	0	0.0088583	2.07144	0.559627	2.07144	0.0226897	94.1309	6.05286	0.00404063	4.08212	0.78528	8.3181	0.814964	94.9352	0.00777044	2.0873	0.956541	10.3756	0.00963534	2.49866	0.0634068	21.5989	1.01451	19.8096	0.193328	10.1452	0.0862519
5	3	0.0412346	9.54075	9.51063	52.5477	0.149506	29.7916	5.18334	1.63037	3.26025	4.96865	1.62012	5.19889	0.251111	0.457161	2.85111	0.192593	0	3.88432	0.0277778	0.27679	1.39408	0.0241976	0.0238272	0.584939	2.84321	0.584939	0.0211111	9.12198	2.84321	0	0.0355556	0.604939	6.11828	0.481729	44.7844	0.00333334	1.31691	0.848519	4.99877	1.36222	0.966914	0.407531	6.90877	0.954198	10.512	0.28642	5.76692	0.606173
5	4	3.45243	6.02321	1.22698	12.5959	0.0411539	19.6681	4.06409	1.31044	1.86048	3.17191	2.4035	3.50832	0.0399323	1.30868	4.84945	0.120866	0	5.87249	0.229134	1.06244	1.60821	0.154155	0.0889505	0.187751	0.11262	0.187751	0.00664266	9.83167	0.11262	0	0.0141252	1.36449	1.70197	0.479417	45.948	0.0218368	2.68447	0.770319	4.7069	1.41015	0.334347	0.0923864	5.86356	0.277541	9.4735	0.147055	5.90387	0.806968
6	0	0.209507	6.4697	1.37891	9.37415	0.0766581	7.23702	8.26698	4.88937	3.4418	2.23927	2.03246	2.06874	0.0258628	0.229509	5.26447	0.513069	0	4.74266	0.682015	2.50795	1.20681	0.562748	0.00251185	0.0567493	0.0304213	0.017769	0.0156293	56.3378	0.00688434	0.00223276	2.39752	0.69076	0.0241882	0.286258	3.19229	0.00669828	2.63959	1.40943	0.865008	1.26802	0.460972	0.185412	0.771511	0.0709831	18.1042	0.141687	3.77569	0.30105
6	1	0.00178628	1.02278	0.532311	15.373	0.0465806	11.2244	6.90871	0.204666	4.43141	2.73988	1.98669	2.53844	0.0180689	0.979224	4.91914	0.777306	0.105871	4.08824	0.371889	2.4549	1.42483	0.058054	0.00968713	0.0112673	0.0502219	0.0112673	0.00700771	1.49649	0.0502219	0	0.0173132	0.205697	0.616884	0.438325	8.32564	0	1.99562	1.16204	0	0.0192368	0.554159	1.03659	1.40518	0.22246	11.1437	0.176223	1.806	0.630831
6	2	3.82707	7.59544	3.53973	18.0147	0.149213	8.01144	4.15795	3.71924	3.10967	1.70797	2.06221	2.00487	0.0146058	0.301672	1.74683	0.274624	0	3.17549	0.325564	0.739033	1.46544	0	0.0417436	0.109183	0.0979127	0.159491	0.00595049	131.149	0.00793399	0.00622097	5.57444	0.609745	1.75125	0.476671	9.20704	0	2.69927	1.19136	1.58635	0.37966	2.16598	0.377496	1.69409	0.517152	12.4881	0.0580624	2.44376	0.795293
6	3	0.0459947	6.16914	1.58186	14.9056	0.0654164	10.1712	5.23226	3.27635	3.58498	1.65963	2.83087	2.30916	0.144404	0.836274	5.23592	0.462872	0	4.80116	0.458403	2.13843	1.74869	0.0852445	0.0060947	0.196331	0.020722	0.196331	0.0135709	22.8442	0.00958899	0	0.0824003	0.691383	0.964181	0.450926	5.2399	0	3.53688	1.26396	1.39447	0.861465	1.65118	0.0567213	1.30288	0.0435568	13.6509	0.0201531	3.05523	0.46019
6	4	0.0773939	6.94913	2.85696	15.4904	0.0811734	15.4698	7.17598	2.37189	5.95082	1.90556	3.93352	3.32965	0.0231065	1.6391	6.38555	0.641742	0	5.20154	0.490218	2.89647	2.06155	0.129963	0.00292052	0.0204437	0.0122834	0.0419181	0.0113385	24.0536	0.0384822	0	0.149806	0.32246	0.748685	0.510662	10.9624	0	4.2211	0.671119	1.31355	0.78648	1.90075	0.685979	1.93364	0.180815	13.829	0.0242232	3.23972	0.804518
7	0	0.00310877	0.87039	0.44429	4.87846	0.0210338	9.58454	1.30443	0.756688	1.61074	1.70711	0.470152	2.26484	0.00502695	2.04478	4.5316	0.211	0.16708	33.6964	0.158415	1.33763	2.54694	0.0938584	0.00185203	0.0337335	0.0119721	0.0337335	0.0300294	4.58279	0.00403479	0	0.0521215	1.74825	0.487482	0.392896	5.39068	0.0953136	0.513278	0.963388	2.83923	0.602639	0.235671	0.0118398	1.5819	0.0354532	6.9194	0.0416708	3.88166	1.14118
7	1	0.00211504	0.962577	0.330886	6.27806	0.0188787	5.91654	0.770657	0.0825648	1.84721	0.765487	0.314592	1.15967	0.0305505	0.29164	2.30711	0.158706	0.207587	1.91528	0.110452	0.363238	1.56818	0.00634511	0.0020367	0.0485675	0.0494292	0.0485675	0.0112019	0.594874	0.0494292	0	0.125806	0.658717	0.652685	0.0458258	12.9631	0.0131602	0.273153	0.205942	0.621194	0.108494	0.218241	0.508471	3.25551	0.243621	3.6616	0.0195053	1.41253	0.878837
7	2	0.00237643	1.09062	0.428905	4.09017	0.022781	3.66421	0.0971059	0.0099974	0.551742	0.271405	0.359743	0.714814	0.006064	0.00458897	0.747265	0.119887	0.190524	1.10537	0.0236004	0.0728499	0.644914	0.00885016	0	0.0120461	0.0213879	0.0120461	0	0.165367	0.0213879	0	0.048512	0.226744	0.281156	0.025731	7.54812	0	0.0602303	0.106776	0.250836	0.0644914	0.145536	0.231088	0.985482	0.142258	0.995561	0.00671957	0.570426	0.392193
7	3	0.00588233	1.7501	0.389432	3.94955	0.0281044	7.143	0.248147	0.262417	1.67766	0.239324	0.990518	1.38104	0.0156862	0.633222	2.5709	0.323746	0.18562	2.39836	0.0582786	0.221023	2.15271	0.0166666	0	0.00991281	0.0354029	0.00991281	0.0285402	1.52374	0.0299563	0	0.303267	0.97298	0.470368	0.014379	18.6356	0.00381262	0.261328	0.544442	1.73463	0.217864	0.353593	0.108496	4.77645	0.0438996	2.60827	0.051198	1.78431	1.18997
7	4	0	1.1009	0.555827	4.60717	0.0182742	5.99102	0.808594	0.129225	2.27007	0.350511	0.570646	1.27305	0.0122852	1.12018	4.24506	0.26321	0.183126	3.15007	0.254073	0.487875	2.88149	0.0212687	0.00698719	0.0149725	0.0251078	0.0149725	0.035627	2.11643	0.0251078	0	0.0194259	1.28603	0.829556	0.163393	17.4255	0.00852283	0.299912	0.604123	0	0.00207312	0.182128	0.195411	6.68413	0.127151	3.11168	0.0387751	2.24473	1.68061
8	0	0.0139372	1.00739	2.05224	9.96873	0.0399681	9.76306	8.34338	2.34529	5.64465	4.597	1.00827	1.06564	0.0424753	0.477036	4.424	1.0551	0.0662202	4.91372	0.36635	1.45294	1.39918	0.0255147	0.00973393	0.0757329	0.0342162	0.0757329	0.0210164	77.5816	0.0342162	0	3.24737	2.28674	0.631157	0.432644	5.98416	0.0144534	1.01565	1.22426	0.917497	1.19941	0.362589	0.456462	1.33104	0.0549377	8.52471	0.0991091	4.94771	0.612943
8	1	0.148816	0.980734	4.66152	830.898	0.187708	20.8667	8.11357	1.37721	24.4743	7.04316	0.550943	3.91758	0.0190056	5.434	6.72726	4.19628	0.0906253	4.98505	0.474627	1.75527	2.68148	0.114841	0.0114474	0.14977	0.0650154	0.0302329	0.0613463	5.19778	0.0650154	0	0.193358	3.19309	0.903538	0.701814	16.3622	0.0456429	1.69223	1.69091	3.02307	0.807482	0.45342	10.3699	9.3609	0.10244	9.2517	0.0368372	5.20835	0.440798
8	2	0.00317783	1.79951	5.0162	32.4236	0.0897125	13.0769	4.50506	0.652799	4.88921	3.49952	1.19046	2.82607	0.103279	0.0266449	2.98447	1.21784	0.300671	4.50628	0.030556	0.502341	2.15762	0.0282338	0.0226115	0.508452	0.154491	0.508452	0.0169892	1.13033	0.154491	0	0.0372784	2.0321	2.59726	0.414706	26.4669	0.0132002	0.512608	0.972537	4.06175	0.801179	0.87158	4.35216	3.87377	0.249215	6.53288	0.0865347	3.87194	0.759623
8	3	0.00655606	1.84794	5.54222	31.9983	0.0851051	15.0627	4.93919	1.21621	3.08964	3.99883	2.42834	3.04473	0.112937	0.0387179	3.31675	1.25815	0.231194	5.09814	0.037852	0.912777	2.32827	0.0364913	0.083497	0.205959	0.135451	0.205959	0.00309248	1.02881	0.0134832	0	0.0232555	2.26988	3.18093	0.514465	28.5949	0.0220185	0.978214	0.632722	3.08902	0.644721	0.939496	4.42806	4.09902	0.674161	6.88114	0.0576439	4.32119	0.798108
8	4	0	0.998106	1.88085	9.57607	0.0590727	4.00914	1.12413	0.104532	0.0426725	0.825665	0.664847	0.770732	0.00915548	0.00406025	0.613735	0.241307	0.105885	1.39856	0.00796128	0.199271	0.197042	0.00517483	0.235336	0.267021	0.148796	0.267021	0.00716516	0.800268	0.148796	0	0.0529425	0.232947	2.12049	0.0393287	4.96211	0	0.0556494	0.189638	0.348306	0.237724	0.234858	3.25282	0.637619	0.68889	1.11339	0.0157633	0.812131	0.180482
9	0	0.00271842	0.99994	0.157931	3.71433	0.00491069	9.88225	1.86326	0.435824	0.856916	1.58922	0.183976	2.12116	0.0299026	0.0265704	1.0487	0.139166	0.398205	3.77308	0.197042	0.736078	0.227383	0.0160474	0.00990908	0.0131536	0.0206951	0.0131536	0.00219227	2.03601	0.0206951	0	0.112683	1.97375	0.388033	0.134869	0.83096	0	2.34126	1.48268	3.15074	0.193797	0.178714	0.0256058	0.563239	0.0196428	4.67823	0.0334103	2.62898	0.0542807
9	1	0.576172	0.79814	1.05559	854.159	0.0641587	43.8187	5.58491	1.91685	24.0998	4.41505	0.880778	6.16818	0.0293445	5.14948	4.02537	3.97304	0.310298	6.80415	0.424867	2.34542	0.412966	0.0107917	0.0124178	0.0517409	0.0221747	0.0517409	0.00606108	12.344	0.0221747	0	0.222855	5.70976	0.0160397	0.333359	5.84946	0	5.27454	1.03755	14.4107	0.525835	0.59842	0.913449	13.4183	0.171632	11.3859	0.114643	5.1358	0.181906
9	2	0	1.36764	4.26473	24.6114	0.189537	18.572	1.33461	0.865915	1.65995	1.95389	1.96276	3.42451	0.0838081	0.500096	1.97632	0.589409	0.48154	4.07774	0.0403747	0.445243	0.899356	0.00662716	0.00825846	0.200854	0.0221245	0.200854	0.00305869	2.96815	0.0221245	0	0.148652	3.44092	2.8614	0.230931	8.58533	0	1.42576	1.38365	15.2451	0.155483	0.54618	0.167208	4.78134	0.294042	6.19497	0.030281	2.72081	0.340942
9	3	0.0020241	1.01509	2.50241	23.6705	0.097624	20.4022	1.97576	0.359667	3.06659	1.81975	1.95559	3.19006	0.0158036	0.882119	1.80503	0.852147	0.358733	4.99385	0.134525	0.933189	0.650048	0.0387693	0.00879706	0.100504	0.127129	0.0168935	0.003114	5.07357	0.127129	0	0.014558	3.35028	1.61983	0.276835	14.8346	0	1.65143	1.11808	6.48265	0.444524	0.417588	2.78345	2.97426	0.226855	4.81767	0.0911624	2.6093	0.602715
9	4	0.0112644	0.956224	1.66021	4.72722	0.0210269	11.3937	0.40385	0.326585	2.45573	0.675364	1.9011	2.14291	0.0586584	0.845081	2.06806	0.634145	0.0939536	4.98263	0.0472271	0.929773	0.379653	0.0237804	0.00692553	0.170718	0.0396341	0.170718	0.00233632	2.76512	0.0396341	0	0.167965	3.05407	0.943708	0.111309	4.2466	0	0.832399	0.922848	3.89498	0.521918	0.311232	0.0201925	2.38772	0.233465	4.09299	0.0911166	2.35276	0.0576571
10	0	0.00271018	0.83006	0.313974	6.245	0.0196488	8.2426	4.08905	1.20474	0.817593	2.66214	0.428005	2.08298	0.0218847	0.165795	2.84176	0.0932979	0.114166	5.43763	0.245407	0.982101	0.521167	0.0138897	0.00176162	0.00813053	0.0291344	0.00813053	0.0022359	3.47364	0.0291344	0	0.0112472	1.00175	0.468251	0.125956	2.8757	0	1.29547	0.499892	3.2865	1.11266	0.130495	0.00792727	0.445215	0.0142962	4.96782	0.144724	3.48116	0.346903
10	1	0.00492993	0.828229	1.27821	14.2036	0.0220775	12.9933	5.14492	1.34337	3.0019	3.43695	0.763711	2.80306	0.015147	2.2039	7.79951	0.458627	0.0952406	7.99835	0.248569	1.44911	2.07257	0.0239352	0.00693049	0.0293653	0.0960265	0.0132179	0.0215774	3.90222	0.00457269	0	0.147326	1.13417	0.312086	0.140896	5.09141	0.0110745	1.67325	0.570443	4.44351	0.542579	0.426761	0.0019291	2.26956	0.159973	7.0886	0.117604	3.98803	0.27529
10	2	0.00196881	0.972666	3.2212	15.4473	0.0879148	11.132	2.91368	1.23989	3.31146	2.95541	2.39331	2.9414	0.0348327	1.01121	7.85153	0.588976	0.110253	8.32033	0.15493	0.655083	3.16145	0	0.174467	0.562322	0.097456	0.562322	0.0192337	2.6507	0.097456	0.00196881	0.254733	1.50477	2.46131	0.254961	14.5372	0.0149932	0.822961	0.78669	9.98836	2.06475	1.20393	0.0159776	4.02091	0.468803	8.62285	0.14713	5.08217	0.472362
10	3	0.00232909	1.21908	3.1435	16.1575	0.0793832	15.1449	3.23035	0.767726	2.5257	2.99307	2.06222	3.41183	0.0414384	0.20593	3.99196	0.20593	0.18788	6.64363	0.0547336	0.227474	1.48974	0.0337718	0.105391	0.173614	0.0567716	0.173614	0.00242614	0.0668643	0.00591977	0.00252318	0.183028	1.18454	2.585	0.290263	7.5151	0.019215	0.577129	0.512982	6.56968	1.57379	0.729005	0.00242614	1.72246	0.510168	5.53586	0.1051	3.9843	0.698339
10	4	0.0019131	0.369433	0.40503	5.86993	0.0353923	7.67002	1.8635	0.395943	1.44343	1.25595	0.378179	1.5902	0.0311562	0.0239137	2.00506	0.120867	0.258678	4.42418	0.0304729	0.485107	0.670268	0.00908722	0.00444112	0.0209074	0.04079	0.0209074	0.00204975	2.34177	0.00232305	0	0.218093	0.708735	0.774873	0.0887541	2.8991	0	0.626198	0.129203	3.41242	0.885697	0.119979	0.0339575	0.523028	0.229982	2.25459	0.105015	2.0326	0.0450945
11	0	0	0.91875	0.233112	5.74091	0.0362558	8.25747	2.66568	0.349197	0.750496	1.89457	1.16019	2.1358	0.011011	0.146568	2.03194	0.103195	0.345437	5.20513	0.324423	0.723572	0.849662	0.0056398	0.00557266	0.0692218	0.00812399	0.00758687	0.00181279	3.50151	0.0242377	0	0.578079	1.04417	0.515706	0.490528	1.50677	0	0.817032	0.495832	0.0843955	0.0878868	0.191216	0.0121524	0.313277	0.07889	8.9382	0.0929224	3.44994	0.291927
11	1	0.0023508	1.03966	0.722652	17.2541	0.0112316	24.6406	3.47718	0.40869	6.12618	2.0593	3.07728	4.33992	0.0384834	0.45858	4.8995	0.852294	0.424014	8.11861	0.149667	0.365505	2.79545	0.0703498	0.00983852	0.0189805	0.0757479	0.0181098	0.0530235	3.01738	0.0757479	0	0.736061	1.33473	0.951115	0.719083	8.03058	0.0159332	0.860566	0.311176	0.232903	0.148361	0.472249	0.0807978	6.49917	0.0744419	13.8398	0.169344	4.15194	0.320405
11	2	0	1.77571	1.665	31.0113	0.102344	28.5753	4.11586	0.0192821	6.97433	4.44284	5.74634	6.42674	0.00660716	0.579138	3.30048	0.928373	0.601386	7.13924	0.325234	0.337774	2.87708	0.0527224	0.0492166	0.0304738	0.0695774	0.0304738	0.0264286	1.94035	0.0169898	0	1.26615	0.761711	3.92384	1.09571	25.0436	0.00916912	0.420701	0.965589	1.74362	0.0664761	1.96071	0.426903	9.83064	0.697932	14.1715	0.243791	5.61946	1.60203
11	3	0.00343632	0.333988	0.847884	6.28735	0.0665648	10.3122	1.35197	0.675292	1.41621	1.41565	2.57934	2.40781	0.0104752	0.383094	1.10843	0.136178	0.128141	3.54578	0.0602464	0.204516	0.902532	0.0115283	0.0329221	0.0374669	0.0609669	0.00587499	0.0109186	5.31748	0.0609669	0	0.599527	0.400774	1.51913	0.195427	7.15419	0	0.281445	0.373339	0	0.0074823	0.66005	0.00537617	1.3114	0.292697	5.29193	0.0988218	2.36613	0.606953
11	4	0.00742074	2.54227	4.41915	32.9985	0.431164	48.2188	5.57831	1.93719	7.25996	5.50067	5.31706	8.77417	0.130529	0.68385	2.52667	0.810764	0.289409	7.74954	0.136427	0.100656	2.3029	0.050423	0.00570826	0.0631714	0.0195984	0.0631714	0.0199789	10.2924	0.018647	0	2.15639	2.46331	4.37672	0.548184	23.7136	0.00456661	0.0228331	1.11463	0.53163	0.133764	2.29777	0.0734463	5.42551	0.935394	16.6841	0.503469	7.45918	1.9606
12	0	0.00186875	0.849383	1.85519	13.7913	0.0215253	13.4255	3.94487	1.09281	4.27148	8.13434	2.40889	2.90148	0.00941298	0.460059	2.88466	0.373751	0.190059	5.63893	0.127975	0.840662	0.560003	0.0170956	0.00671367	0.0333607	0.0849937	0.0333607	0.00934377	9.25289	0.0849937	0	0.614335	0.751585	0.646796	0.581321	1.99119	0	4.11458	0.974866	0.0638145	0.0818791	0.479439	0.0901154	0.517852	0.0538478	10.5648	0.0709434	5.27272	0.601392
12	1	0	1.29287	3.16585	1061.05	0.0970281	17.9456	6.75204	0.489526	55.1763	11.0189	9.82579	4.02702	0.0213032	9.71552	14.9425	5.84487	0.512709	10.5824	0.645093	0.878981	4.24954	0.182778	0.0634621	0.0271213	0.0733081	0.0271213	0.0553167	1.77909	0.0733081	0	1.32483	1.33834	2.08646	0.885068	20.0909	0.186716	4.01565	1.01128	0.0445756	0.452738	1.84792	2.37361	12.6781	0.3575	15.3809	0.148317	5.88873	2.47323
12	2	0.00365193	1.74701	1.75343	24.8132	0.0682534	9.73668	2.22214	0.514797	4.26407	5.83176	4.40562	2.67258	0.0214079	0.568568	2.72497	0.478403	0.407505	4.35877	0.34177	0.108676	1.49414	0.0314822	0.0100743	0.0340007	0.0773202	0.0273265	0.0180078	3.11535	0.0773202	0	1.8674	1.37149	2.31709	0.806951	11.2109	0.0125929	1.62398	1.57449	0	0.185367	1.58053	0.19859	2.42211	0.284473	14.3777	0.0413046	5.91487	1.38647
12	3	0	0.679766	0.936209	7.22476	0.0611014	9.85232	1.38799	0.298979	3.40873	4.60943	4.28016	2.22944	0.0374361	0.644268	3.35884	0.32601	0.515435	5.58196	0.307955	0.195443	1.41727	0.035804	0.00744642	0.0295817	0.464636	0.0295817	0.0131587	2.36449	0.0195851	0	1.12523	1.60292	1.0784	0.693231	5.9249	0.0402923	2.70927	1.04352	0.0937433	2.16415	0.667117	0.103536	1.28089	0.178816	10.9415	0.153009	5.32521	0.748824
12	4	0.00241224	0.983389	0.554011	3.65953	0.0138302	5.03997	1.04144	0.411528	2.42173	2.1247	2.87346	1.24383	0.0459933	0.758327	1.23105	0.442404	0.428655	4.30802	0.190004	0.407588	0.795154	0.0527476	0.0124632	0.0453501	0.0249265	0.0453501	0.00434203	2.27836	0.0249265	0	0.0206648	1.10199	0.95203	0.14192	3.74508	0.0128653	1.7434	0.321391	0.0101314	1.34498	0.41	0.12624	0.95999	0.124713	5.46227	0.00474407	3.27244	0.439269
[truncated: 72 more columns]
